# Supplementary material for: Paguristione uniuropodus, a new genus and a new species of Pseudioninae infesting hermit crabs from China (Crustacea, Isopoda, Bopyridae)
Source: Zookeys. 2016 Apr 5;(577):43–53. doi: 10.3897/zookeys.577.6295 (PMC4829883; doi:10.3897/zookeys.577.6295)
Supplement: XML Treatment for Paguristione [file zookeys.577.6295-treatment1.xml]

<!DOCTYPE tp:taxon-treatment
  PUBLIC "-//TaxonX//DTD Taxonomic Treatment Publishing DTD v0 20100105//EN" "tax-treatment-NSO.dtd">
<tp:taxon-treatment xmlns:tp="http://www.plazi.org/taxpub"><tp:treatment-meta><kwd-group><label>Taxon classification</label><kwd><named-content content-type="kingdom">Animalia</named-content></kwd><kwd><named-content content-type="order">Isopoda</named-content></kwd><kwd><named-content content-type="family">Bopyridae</named-content></kwd></kwd-group><mixed-citation publication-type="journal"><person-group><name><surname>An</surname><given-names>Jianmei</given-names></name><name><surname>Zhao</surname><given-names>Qiuping</given-names></name><name><surname>Markham</surname><given-names>John C.</given-names></name></person-group><article-title><italic><tp:taxon-name><tp:taxon-name-part taxon-name-part-type="genus">Paguristione</tp:taxon-name-part> <tp:taxon-name-part taxon-name-part-type="species">uniuropodus</tp:taxon-name-part></tp:taxon-name></italic>, a new genus and a new species of <tp:taxon-name><tp:taxon-name-part taxon-name-part-type="subfamily">Pseudioninae</tp:taxon-name-part></tp:taxon-name> infesting hermit crabs from China (<tp:taxon-name><tp:taxon-name-part taxon-name-part-type="subphylum">Crustacea</tp:taxon-name-part></tp:taxon-name>, <tp:taxon-name><tp:taxon-name-part taxon-name-part-type="order">Isopoda</tp:taxon-name-part></tp:taxon-name>, <tp:taxon-name><tp:taxon-name-part taxon-name-part-type="family">Bopyridae</tp:taxon-name-part></tp:taxon-name>)</article-title><source>Zookeys</source><day>5</day><month>4</month><year>2016</year><volume>2016</volume><issue>577</issue><fpage>43</fpage><lpage>53</lpage><pub-id pub-id-type="doi">10.3897/zookeys.577.6295</pub-id></mixed-citation></tp:treatment-meta><tp:nomenclature><tp:taxon-name>
              <tp:taxon-name-part taxon-name-part-type="genus">Paguristione</tp:taxon-name-part>
              <object-id xmlns:xlink="http://www.w3.org/1999/xlink" content-type="zoobank" xlink:type="simple">http://zoobank.org/1076C4FA-D580-45AC-A918-B28C2D1FC396</object-id>
            </tp:taxon-name><tp:taxon-status xmlns:xlink="http://www.w3.org/1999/xlink" xlink:type="simple">gen. n.</tp:taxon-status></tp:nomenclature><tp:treatment-sec sec-type="Diagnosis"><title>Diagnosis.</title><p>Female. All body segments distinct, almost symmetry. Rudimentary coxal plates present in first four segments. Marsupium complete. Oostegite 1 with simple tubercules on internal ridge. Palp of maxilliped with long setae. All pleomeres distinct. First three pleomeres with lateral plates and biramous pleopoda. Fourth and fifth pleomeres with biramous pleopoda, but lateral plates without lateral plates. Sixth pleomere without lateral plates, uropoda uniramous. Male. All segments distinct. First and last pereomeres respectively much broader than adjacent head and first pleomere. Pereopods of first pair smaller than those of following 3 pairs. Pleon elongate, of 6 distinct pleomeres. No pleopoda or uropoda.</p></tp:treatment-sec><tp:treatment-sec sec-type="Etymology"><title>Etymology.</title><p>Combination of the genus name of its host, <italic><tp:taxon-name><tp:taxon-name-part taxon-name-part-type="genus">Paguristes</tp:taxon-name-part></tp:taxon-name></italic> and bopyrid genus name <italic><tp:taxon-name><tp:taxon-name-part taxon-name-part-type="genus">Ione</tp:taxon-name-part></tp:taxon-name></italic>. Gender feminine.</p></tp:treatment-sec><tp:treatment-sec sec-type="Type species"><title>Type species.</title><p>
              <italic><tp:taxon-name><tp:taxon-name-part taxon-name-part-type="genus">Paguristione</tp:taxon-name-part> <tp:taxon-name-part taxon-name-part-type="species">uniuropodus</tp:taxon-name-part></tp:taxon-name></italic> sp. n., herein designated.</p><!--PageBreak--><!--PageBreak--><!--PageBreak--><!--PageBreak--></tp:treatment-sec></tp:taxon-treatment>
