# Supplementary material for: Paguristione uniuropodus, a new genus and a new species of Pseudioninae infesting hermit crabs from China (Crustacea, Isopoda, Bopyridae)
Source: Zookeys. 2016 Apr 5;(577):43–53. doi: 10.3897/zookeys.577.6295 (PMC4829883; doi:10.3897/zookeys.577.6295)
Supplement: XML Treatment for Paguristione uniuropodus [file zookeys.577.6295-treatment2.xml]

<!DOCTYPE tp:taxon-treatment
  PUBLIC "-//TaxonX//DTD Taxonomic Treatment Publishing DTD v0 20100105//EN" "tax-treatment-NSO.dtd">
<tp:taxon-treatment xmlns:tp="http://www.plazi.org/taxpub"><tp:treatment-meta><kwd-group><label>Taxon classification</label><kwd><named-content content-type="kingdom">Animalia</named-content></kwd><kwd><named-content content-type="order">Isopoda</named-content></kwd><kwd><named-content content-type="family">Bopyridae</named-content></kwd></kwd-group><mixed-citation publication-type="journal"><person-group><name><surname>An</surname><given-names>Jianmei</given-names></name><name><surname>Zhao</surname><given-names>Qiuping</given-names></name><name><surname>Markham</surname><given-names>John C.</given-names></name></person-group><article-title><italic><tp:taxon-name><tp:taxon-name-part taxon-name-part-type="genus">Paguristione</tp:taxon-name-part> <tp:taxon-name-part taxon-name-part-type="species">uniuropodus</tp:taxon-name-part></tp:taxon-name></italic>, a new genus and a new species of <tp:taxon-name><tp:taxon-name-part taxon-name-part-type="subfamily">Pseudioninae</tp:taxon-name-part></tp:taxon-name> infesting hermit crabs from China (<tp:taxon-name><tp:taxon-name-part taxon-name-part-type="subphylum">Crustacea</tp:taxon-name-part></tp:taxon-name>, <tp:taxon-name><tp:taxon-name-part taxon-name-part-type="order">Isopoda</tp:taxon-name-part></tp:taxon-name>, <tp:taxon-name><tp:taxon-name-part taxon-name-part-type="family">Bopyridae</tp:taxon-name-part></tp:taxon-name>)</article-title><source>Zookeys</source><day>5</day><month>4</month><year>2016</year><volume>2016</volume><issue>577</issue><fpage>43</fpage><lpage>53</lpage><pub-id pub-id-type="doi">10.3897/zookeys.577.6295</pub-id></mixed-citation></tp:treatment-meta><tp:nomenclature><tp:taxon-name>
              <tp:taxon-name-part taxon-name-part-type="genus">Paguristione</tp:taxon-name-part>
              <tp:taxon-name-part taxon-name-part-type="species">uniuropodus</tp:taxon-name-part>
              <object-id xmlns:xlink="http://www.w3.org/1999/xlink" content-type="zoobank" xlink:type="simple">http://zoobank.org/E7EECB56-131C-4682-825B-1CBE50B12DCE</object-id>
            </tp:taxon-name><tp:taxon-status xmlns:xlink="http://www.w3.org/1999/xlink" xlink:type="simple">sp. n.</tp:taxon-status><xref ref-type="fig" rid="F1">Fig. 1</xref><tp:nomenclature-citation-list><tp:nomenclature-citation><tp:taxon-name><tp:taxon-name-part taxon-name-part-type="genus">Parapagurion</tp:taxon-name-part> <tp:taxon-name-part taxon-name-part-type="species">grabla</tp:taxon-name-part></tp:taxon-name><comment> An, 2006 (unpublished thesis): 30–31, fig. 8 (invalid name).</comment></tp:nomenclature-citation></tp:nomenclature-citation-list></tp:nomenclature><tp:treatment-sec sec-type="material"><title>Material examined.</title><p>Infesting <italic><tp:taxon-name><tp:taxon-name-part taxon-name-part-type="genus">Paguristes</tp:taxon-name-part></tp:taxon-name></italic> sp. Institute of Oceanology, Chinese Academy of Sciences, Qingdao, China (<named-content xmlns:xlink="http://www.w3.org/1999/xlink" content-type="dwc:institutional_code" xlink:type="simple">IOCAS</named-content>). Chinese Comprehensive Oceanographic Survey, East China Sea, Station 4081, <named-content xmlns:xlink="http://www.w3.org/1999/xlink" content-type="dwc:verbatimCoordinates" xlink:type="simple">28°00'N, 128°30'E</named-content>, 74m, <named-content xmlns:xlink="http://www.w3.org/1999/xlink" content-type="date" xlink:type="simple">5 April 1958</named-content>, Yulin Liao, coll. Institute of Oceanology, Chinese Academy of Sciences, Qingdao, China (<named-content xmlns:xlink="http://www.w3.org/1999/xlink" content-type="dwc:institutional_code" xlink:type="simple">IOCAS</named-content>). <named-content xmlns:xlink="http://www.w3.org/1999/xlink" content-type="specimen-count" xlink:type="simple">1♀</named-content> <named-content xmlns:xlink="http://www.w3.org/1999/xlink" content-type="dwc:typeStatus" xlink:type="simple">holotype</named-content>, CIEA408101; <named-content xmlns:xlink="http://www.w3.org/1999/xlink" content-type="specimen-count" xlink:type="simple">1 ♂</named-content>, <named-content xmlns:xlink="http://www.w3.org/1999/xlink" content-type="dwc:typeStatus" xlink:type="simple">allotype</named-content>, CIEA408102.</p></tp:treatment-sec><tp:treatment-sec sec-type="Description of holotype female"><title>Description of holotype female.</title><p>Length 5.20 mm, maximal width 3.41 mm across third pereomere, head length 1.0 mm, head width 1.31 mm. Body distorted about 16° (Fig. <xref ref-type="fig" rid="F1">1A</xref>).</p><fig id="F1" position="float" orientation="portrait"><label>Figure 1.</label><caption><p>
          <italic><tp:taxon-name><tp:taxon-name-part taxon-name-part-type="genus">Paguristione</tp:taxon-name-part> <tp:taxon-name-part taxon-name-part-type="species">uniuropodus</tp:taxon-name-part></tp:taxon-name></italic> sp. n. <bold>A–I</bold> holotype female <bold>J–N</bold> allotype male. <bold>A</bold> Dorsal view <bold>B</bold> Ventral view <bold>C</bold> Left antennae <bold>D</bold> Right maxilliped, external view <bold>E</bold> Palp of right maxilliped <bold>F</bold> Left side of barbula <bold>G</bold> Right oostegite 1, external view <bold>H</bold> Right oostegite 1, internal view <bold>I</bold> Pereopod 4 <bold>J</bold> Dorsal view <bold>K</bold> Ventral view <bold>L</bold> Left antennae <bold>M</bold> Pereopod 2 <bold>N</bold> Pereopod 7. Scale: 1.00 mm (<bold>A, B</bold>); 0.36 mm (<bold>D</bold>); 0.17 mm (<bold>C, E</bold>); 0.50 mm (<bold>F–I</bold>); 0.47 mm (<bold>J, K</bold>); 0.23 mm (L–M).</p></caption><graphic xmlns:xlink="http://www.w3.org/1999/xlink" xlink:href="zookeys-577-043-g001.jpg" position="float" orientation="portrait" xlink:type="simple" id="oo_83989.jpg"/></fig><p>Head subelliptical, fully embedded in pereomere 1, with short frontal lamina completely across anterior margin. Eyes absent (Fig. <xref ref-type="fig" rid="F1">1A</xref>). Antennae with two articles and three articles respectively (Fig. <xref ref-type="fig" rid="F1">1C</xref>). Maxilliped (Fig. <xref ref-type="fig" rid="F1">1D, E</xref>) with prominent round articulating palp, that fringed on medial margin by sparse setae. Plectron short and blunt. Barbula (Fig. <xref ref-type="fig" rid="F1">1F</xref>) with 2 large sharp falcate projections on each side, medially unornamented.</p><p>Pereon broadest across third pereomere. First 3 pereomeres with coxal plates. Brood pouch completely enclosed by oostegites. First oostegite (Fig. <xref ref-type="fig" rid="F1">1G, H</xref>) with deep groove separating 2 articles externally; internal ridge bearing 4-7 simple projections; posterolateral point extending laterally. Pereopods rudimentary, not extending beyond margins of brood pouch, visible only ventrally; all pereopods with all articles distinct, of nearly same size and structure (Fig. <xref ref-type="fig" rid="F1">1I</xref>).</p><p>Pleon of 6 distinct pleomeres, first three produced into small lateral plates and bearing biramous pleopods; fourth and fifth pleomeres lacking lateral plates. Terminal pleomere greatly reduced and deeply embedded in fifth, bearing uniramous uropoda. All pleopodal rami produced into tapering points and progressively smaller posteriorly, extending to sides of pleon and leaving ventral surface of pleon uncovered.</p><p>Description of allotype male</p><p>Body outline suboval. Length 2.52 mm, maximal width across third pereomere, 1.05 mm, head length 0.30 mm, head width 0.42 mm, first pleomere width 0.50 mm, fifth width 0.20 mm. All segments distinct (Fig. <xref ref-type="fig" rid="F1">1J, K</xref>).</p><p>Head semicircular, broader than long, much narrower than first pereomere, distinctly separated from first pereomere and not at all embedded into it (Fig. <xref ref-type="fig" rid="F1">1J</xref>). Eyes absent. Antennae visible only ventrally, not extending to margins of head, of 3 and 4 articles respectively; second antenna with sparse short setae on terminal article (Fig. <xref ref-type="fig" rid="F1">1L</xref>).</p><p>Pereon smoothly rounded, slightly broadest across third pereomere. No midventral tubercles. All pereopods with all articles distinct. Pereopod 1 somewhat smaller than pereopods 2-4, those 3 pairs largest and all of about same size; pereopods 5-7 progressively smaller (Fig. <xref ref-type="fig" rid="F1">1M, N</xref>). Pereopods 1-4 bearing sharp extended dactyli, dactyli of pereopods 5-7 much reduced.</p><!--PageBreak--><p>Pleon elongate, extending far posteriorly, of 6 distinct pleomeres deeply separated laterally, each markedly narrower than that before it; pleomere 1 abruptly narrower than last pereomere, it and pleomere 2 much shorter than pleomeres 2-6; every pleomere broadest across posterior edge. Pleopods and uropods completely absent, not even indicated by scars.</p></tp:treatment-sec><tp:treatment-sec sec-type="Etymology"><title>Etymology.</title><p>Latin noun <italic>uniuropodus</italic>, referring to the uniramous uropoda of the female, used in apposition.</p></tp:treatment-sec><tp:treatment-sec sec-type="Remarks"><title>Remarks.</title><p>The new genus differs from other closely similar hermit-crab-infesting genera <italic><tp:taxon-name><tp:taxon-name-part taxon-name-part-type="genus">Pseudione</tp:taxon-name-part></tp:taxon-name></italic>, <italic><tp:taxon-name><tp:taxon-name-part taxon-name-part-type="genus">Pagurion</tp:taxon-name-part></tp:taxon-name></italic> and <italic><tp:taxon-name><tp:taxon-name-part taxon-name-part-type="genus">Parapagurion</tp:taxon-name-part></tp:taxon-name></italic> thus: female with only rudimentary pleonal lateral plates (only first three pleomeres with small lateral plates) and uniramous uropoda, male with head and pleon abruptly narrower than contiguous pereomeres, first pereopod smaller than pereopods 2-4 and pleopodal appendages completely lacking. Females of <italic><tp:taxon-name><tp:taxon-name-part taxon-name-part-type="genus">Pseudione</tp:taxon-name-part></tp:taxon-name></italic> have distinct pleonal lateral plates on pleomeres 1-5; its males have pleopods, and their heads and pleons are smoothly narrower than the pereon. Females of <italic><tp:taxon-name><tp:taxon-name-part taxon-name-part-type="genus">Pagurion</tp:taxon-name-part></tp:taxon-name></italic> have distinct lamellar pleopodal appendages on all pleomeres <!--PageBreak-->1-6 and biramous uropoda; its males have equally width pereopods and uniramous pleopods. Females of <italic><tp:taxon-name><tp:taxon-name-part taxon-name-part-type="genus">Parapagurion</tp:taxon-name-part></tp:taxon-name></italic> are nearly symmetrical and bear well-developed lateral plates on pleomeres 1-5 and uniramous uropods; the first pereopods of the males are never smaller than the second ones.</p></tp:treatment-sec></tp:taxon-treatment>
